# Supplementary material for: Determinants of undisclosed HIV status to a community-based HIV program: findings from caregivers of orphans and vulnerable children in Tanzania
Source: AIDS Res Ther. 2020 Jul 16;17:42. doi: 10.1186/s12981-020-00299-8 (PMC7364533; doi:10.1186/s12981-020-00299-8)
Supplement: Supplementary file 1 — Additional file 1. OVC caregivers’ HIV status at enrollment in the USAID Kizazi Kipya project during January–March 2017 in 18 regions of Tanzania (n = 59,683). [file 12981_2020_299_MOESM1_ESM.xlsx]

## Sheet: Additional file 1
		OVC caregivers' HIV status at enrollment in the USAID Kizazi Kipya project during January – March 2017 in 18 regions of Tanzania (n = 59,683)
		Region	Number of OVC caregivers (n)		HIV status
					% HIV Positive	% HIV Negative	% Undisclosed
		Dar es Salaam	10311		8.9	53.78	37.32
		Dodoma	791		12.77	29.08	58.15
		Geita	3178		22.09	32.47	45.44
		Iringa	5964		23.83	40.04	36.13
		Kagera	4292		16.4	44.73	38.86
		Katavi	183		19.67	57.38	22.95
		Mbeya	6884		20.28	41.97	37.75
		Mjini Magharibi	73		5.48	46.58	47.95
		Morogoro	3028		12.45	48.18	39.37
		Mtwara	989		30.23	59.96	9.81
		Mwanza	5765		23.57	37.16	39.27
		Njombe	4807		24.34	43.67	32
		Pwani	2130		18.03	40.42	41.55
		Rukwa	1630		31.17	42.88	25.95
		Ruvuma	4003		11.57	57.66	30.78
		Singida	1481		5.67	25.32	69.01
		Tabora	3712		23.63	48.03	28.34
		Tanga	462		12.55	37.66	49.78
		All regions	59683		18.2	44.63	37.17
